# Supplementary material for: Ocean acidification disrupts the biomineralization process in the oyster Crassostrea virginica via intracellular calcium signaling dysregulation
Source: Commun Biol. 2026 Mar 17;9:607. doi: 10.1038/s42003-026-09861-y (PMC13144384; doi:10.1038/s42003-026-09861-y)
Supplement: Supplementary file 3 — Supplementary Data 1 [file 42003_2026_9861_MOESM3_ESM.xlsx]

## Sheet: Fig 1F
Sample	Area	Type	Fluorescent
1	355	Before	436.449
2	464	Before	453.765
3	215	Before	457.657
4	396	Before	426.429
5	457	Before	432.332
6	346	Before	463.133
7	408	Before	463.965
8	656	Before	462.2
9	160	Before	462.916
10	169	Before	471.528
11	337	Before	450.403
12	418	Before	437.133
13	688	Before	434.512
14	214	Before	427.696
15	741	Before	446.052
1	508	After	451.86
2	113	After	470.825
3	262	After	440.812
4	347	After	447.961
5	322	After	478.867
6	333	After	475.836
7	563	After	453.714
8	402	After	465.568
9	508	After	448.517
10	390	After	448.229
11	299	After	461.014
12	474	After	483.825
13	202	After	477.447
14	209	After	477.797
15	323	After	450.358

## Sheet: Fig 1H
Sample	Note	Treatment	FITCA	FITCA_104	Event	FITCA_per_event
1	Norm	OA	84927.7	8.49277	25528	3.32685
2	Norm	OA	19413	1.9413	7292	2.66223
3	Norm	OA	23610.3	2.36103	8266	2.85631
4	Norm	OA	22454.9	2.24549	15437	1.45461
5	Norm	OA	48259.7	4.82597	21923	2.20133
6	Norm	OA	33361.3	3.33613	166645	0.200194
7	Norm	OA	40618	4.0618	25000	1.62472
1	Norm	H2O	126.24	0.012624	1043	0.121035
2	Norm	H2O	125.21	0.062521	1099	0.113931
1	Norm	Ctrl	27998	2.7998	25000	1.11992
2	Norm	Ctrl	22942.5	2.29425	25000	0.9177
3	Norm	Ctrl	45704.7	4.57047	25000	1.82819

## Sheet: Figs 2C&D, Figs 4G&H 
ID	Image	Treatment	Antibody	Cell_number_40k	IntDent	IntDent_200_cell
1	A	Ctrl	CaM	42	5777790	137566
2	A	Ctrl	CaM	176	15660825	88982
3	A	Ctrl	CaM	39	1407090	36079.2
1	B	Ctrl	CaM	160	29456325	184102
2	B	Ctrl	CaM	67	15139605	225964
3	B	Ctrl	CaM	97	41709840	NA
1	C	Ctrl	CaM	100	7701765	77017.6
2	C	Ctrl	CaM	108	14511795	134368
3	C	Ctrl	CaM	45	4251360	94474.7
1	D	Ctrl	CaM	248	27214875	109737
2	D	Ctrl	CaM	82	11032320	134540
3	D	Ctrl	CaM	95	3117885	32819.8
4	D	Ctrl	CaM	72	862155	11974.4
1	A	W-7	CaM	21	6435435	306449
2	A	W-7	CaM	32	13648875	426527
3	A	W-7	CaM	8	2325855	290732
1	B	W-7	CaM	67	4209030	62821.3
2	B	W-7	CaM	92	18581340	201971
3	B	W-7	CaM	62	14558970	234822
4	B	W-7	CaM	66	7041625	106691
5	B	W-7	CaM	54	8060550	149269
1	A	OA	CaM	38	20811825	547680
2	A	OA	CaM	108	31051095	287510
3	A	OA	CaM	28	17147475	612410
1	B	OA	CaM	131	28518435	217698
2	B	OA	CaM	210	47922660	228203
3	B	OA	CaM	24	3547050	147794
4	B	OA	CaM	127	30458730	239833
1	C	OA	CaM	102	8161530	80015
2	C	OA	CaM	41	4731015	115391
3	C	OA	CaM	94	9594120	102065
4	C	OA	CaM	118	6898515	58462
5	C	OA	CaM	16	913410	57088.1
1	A	Ctrl	CaN	62	3605225	58148.8
2	A	Ctrl	CaN	36	789655	21934.9
3	A	Ctrl	CaN	74	855820	11565.1
1	B	Ctrl	CaN	217	9446220	43531
2	B	Ctrl	CaN	356	98887725	277775
3	B	Ctrl	CaN	145	41663175	287332
1	C	Ctrl	CaN	65	5630400	86621.5
2	C	Ctrl	CaN	67	38326500	572037
3	C	Ctrl	CaN	106	8417000	79405.7
4	C	Ctrl	CaN	65	6889915	105999
5	C	Ctrl	CaN	82	2659605	32434.2
1	A	W-7	CaN	91	3060	NA
2	A	W-7	CaN	266	2338095	8789.83
3	A	W-7	CaN	84	52020	619.286
1	B	W-7	CaN	129	159375	1235.47
2	B	W-7	CaN	79	950385	12030.2
3	B	W-7	CaN	95	107355	1130.05
4	B	W-7	CaN	52	6095010	NA
5	B	W-7	CaN	80	1805400	22567.5
1	A	OA	CaN	87	1090890	12539
2	A	OA	CaN	58	186915	3222.67
3	A	OA	CaN	34	222615	6547.5
1	B	OA	CaN	58	4590	NA
2	B	OA	CaN	49	1469820	29996.3
3	B	OA	CaN	198	2684895	13560.1
4	B	OA	CaN	220	1475940	6708.82
5	B	OA	CaN	210	2299080	10948
1	C	OA	CaN	90	2217225	24635.8
2	C	OA	CaN	71	860880	12125.1
3	C	OA	CaN	32	779025	24344.5
4	C	OA	CaN	204	4483920	21980
5	C	OA	CaN	85	1047540	12324
1	A	AUTO	NO	112	510	4.55357
1	B	AUTO	NO	98	255	2.60204
1	C	AUTO	NO	73	510	6.9863
2	C	AUTO	NO	80	255	3.1875
3	C	AUTO	NO	120	255	2.125

## Sheet: Fig 3
Sample	Beaker	Treatment_OA	Larvae_Stage	CaMKII_OA	CaM_OA	Chitin_syn_OA	Tyrosinase_OA	Pif_OA	Nacrein_OA	CaN_OA
A1	A	Ctrl	12h	0.881984	0.342657	0.603678	0.568231	0.690228	0.942973	0.584183
A2	A	Ctrl	12h	1.0304	0.255958	0.573387	0.694395	0.436099	0.418032	0.50485
A3	A	Ctrl	12h	0.53362	0.346025	0.883619	0.901051	0.689904	1.1968	0.612317
A4	A	Ctrl	12h	1.34729	0.587583	1.14005	0.979429	0.694132	0.941313	0.477275
A5	A	Ctrl	12h	NA	0.839317	NA	NA	NA	NA	0.888809
A6	A	Ctrl	12h	0.965934	0.380567	0.835228	1.01277	1.03687	NA	0.89402
B1	B	Ctrl	12h	0.964111	0.826151	1.11419	0.734632	NA	NA	1.15653
B2	B	Ctrl	12h	1.23562	0.785183	1.7414	1.24182	0.542967	1.22293	1.30391
B3	B	Ctrl	12h	1.01372	0.493726	1.36946	1.59474	0.353568	1.38962	1.16423
B4	B	Ctrl	12h	1.3121	0.931262	1.29224	0.984925	0.504787	1.5249	NA
C1	C	Ctrl	12h	NA	NA	NA	NA	NA	NA	2.09376
C2	C	Ctrl	12h	NA	1.13169	NA	1.07019	4.07442	NA	0.676648
C3	C	Ctrl	12h	NA	1.36978	NA	1.10237	5.82119	NA	2.26939
C4	C	Ctrl	12h	NA	1.42198	NA	1.10599	4.76192	NA	2.5867
D1	D	Ctrl	12h	NA	1.45396	NA	0.663022	0.965639	0.868947	NA
D2	D	Ctrl	12h	NA	1.03456	NA	0.759833	0.664692	NA	NA
D3	D	Ctrl	12h	NA	0.734721	NA	0.794911	NA	NA	NA
D4	D	Ctrl	12h	NA	0.933012	NA	1.02099	0.952406	NA	NA
E1	E	Ctrl	12h	NA	3.06231	NA	2.04534	NA	NA	NA
E2	E	Ctrl	12h	NA	2.33652	NA	1.34007	NA	NA	NA
E3	E	Ctrl	12h	NA	2.47575	NA	1.54923	NA	NA	NA
E4	E	Ctrl	12h	NA	NA	NA	NA	NA	NA	NA
F1	F	Ctrl	12h	NA	2.53976	NA	0.807741	NA	NA	NA
F2	F	Ctrl	12h	NA	2.34693	NA	0.836605	NA	NA	NA
F3	F	Ctrl	12h	NA	NA	NA	1.29267	NA	NA	NA
F4	F	Ctrl	12h	NA	2.45268	NA	NA	NA	NA	NA
A1	A	Ctrl	48h	0.518306	1.203	1.33494	1.19826	1.43845	1.21819	0.827933
A2	A	Ctrl	48h	1.94599	NA	0.792778	NA	NA	NA	2.03388
A3	A	Ctrl	48h	0.938085	0.71194	1.07947	1.11866	1.46736	1.06957	1.78294
A4	A	Ctrl	48h	0.891184	0.519418	0.677401	1.01374	0.334324	NA	1.2191
A5	A	Ctrl	48h	1.00776	1.23282	0.649225	NA	0.89925	0.903924	0.820414
B1	B	Ctrl	48h	NA	NA	NA	NA	NA	NA	0.637694
B2	B	Ctrl	48h	1.04979	0.854341	1.31273	0.766592	0.676099	0.670978	1.09276
B3	B	Ctrl	48h	1.23136	1.42552	1.51621	1.24591	2.07243	1.63055	0.984581
B4	B	Ctrl	48h	0.53963	0.878328	NA	0.770507	1.12468	0.776069	0.787936
B5	B	Ctrl	48h	1.68702	1.70457	NA	NA	NA	NA	0.616012
A1	A	Ctrl	10day	0.85885	0.999897	0.982571	0.838299	0.851712	0.920521	1.4057
A2	A	Ctrl	10day	NA	1.34768	1.1063	2.12644	2.48146	2.39932	NA
A3	A	Ctrl	10day	0.769035	0.937431	1.01476	0.894698	0.464569	0.543994	0.775548
A4	A	Ctrl	10day	1.29427	1.08927	1.16712	1.24236	0.931244	1.32889	1.82629
B1	B	Ctrl	10day	0.930242	1.27398	1.04011	0.492668	0.854538	0.953822	1.02365
B2	B	Ctrl	10day	1.36801	0.755984	0.884337	1.0996	1.18931	0.901798	0.900992
B3	B	Ctrl	10day	0.919236	0.64497	0.703493	1.22712	1.07612	0.834565	0.721749
B4	B	Ctrl	10day	NA	1.16995	1.20041	0.759185	NA	0.872488	0.754516
A1	A	Ctrl	20day	1.03745	2.06496	1.79358	1.14331	1.15547	1.6887	NA
A2	A	Ctrl	20day	1.81847	3.4515	1.61709	1.4828	1.42285	2.40909	NA
A3	A	Ctrl	20day	2.33278	3.72989	1.22287	1.3552	2.02461	2.22728	NA
A4	A	Ctrl	20day	1.16138	1.8134	1.54149	1.39692	1.21833	2.03928	NA
B1	B	Ctrl	20day	0.600559	0.930794	0.545515	0.886805	0.653266	0.598026	NA
B2	B	Ctrl	20day	0.325776	1.26571	0.33529	0.351359	0.377472	0.36861	NA
B3	B	Ctrl	20day	NA	0.544021	NA	NA	NA	0.245503	NA
C1	C	Ctrl	20day	0.952522	0.660711	NA	NA	1.06555	1.94291	0.731019
C2	C	Ctrl	20day	0.801238	0.633947	NA	NA	1.11175	1.12351	1.03619
C3	C	Ctrl	20day	1.32442	0.547714	NA	NA	0.83502	0.278843	0.837771
C4	C	Ctrl	20day	0.49299	0.885569	NA	NA	0.945102	1.09388	0.45511
C5	C	Ctrl	20day	1.88019	2.59487	NA	NA	1.66217	3.40877	2.24002
D1	D	Ctrl	20day	0.619772	1.06788	NA	NA	1.03974	1.46537	1.44651
D2	D	Ctrl	20day	0.891582	0.579669	NA	NA	0.559002	0.459264	1.09949
D3	D	Ctrl	20day	0.744403	0.296491	NA	NA	NA	7.73475	0.620563
D4	D	Ctrl	20day	2.05759	0.461318	NA	NA	1.18409	0.220929	2.15163
D5	D	Ctrl	20day	1.43754	0.822431	NA	NA	0.739623	0.353497	1.16733
D6	D	Ctrl	20day	0.877234	0.881691	NA	NA	1.26425	1.08379	0.62356
A1	A	1000ppm	12h	0.757656	0.158945	0.451115	0.344102	1.3513	2.45969	0.557003
A2	A	1000ppm	12h	0.775323	0.39574	0.880821	0.782171	3.64275	5.07107	0.687291
A3	A	1000ppm	12h	0.281583	0.295508	1.09316	0.93878	3.78746	7.98553	1.28253
A4	A	1000ppm	12h	0.708171	0.284528	0.939507	0.3755	1.67316	3.58499	0.738057
B1	B	1000ppm	12h	0.521115	0.193061	0.557016	0.709833	NA	0.881082	0.490022
B2	B	1000ppm	12h	0.591536	0.162273	0.612774	0.772742	1.46148	2.51523	0.297446
B3	B	1000ppm	12h	0.378926	0.0718254	0.301382	0.46251	0.584555	1.46382	0.683213
B4	B	1000ppm	12h	0.819328	0.333649	1.00641	1.44665	4.77197	6.11406	0.583216
C1	C	1000ppm	12h	NA	16.3193	NA	7.00159	NA	NA	NA
C2	C	1000ppm	12h	NA	6.57152	NA	2.77196	NA	NA	NA
C3	C	1000ppm	12h	NA	9.35366	NA	2.36771	NA	NA	NA
D1	D	1000ppm	12h	NA	2.75813	NA	0.587827	1.49788	NA	NA
D2	D	1000ppm	12h	NA	5.12057	NA	2.50686	5.36248	NA	NA
D3	D	1000ppm	12h	NA	3.03041	NA	0.903234	2.41765	NA	NA
D4	D	1000ppm	12h	NA	1.99421	NA	1.08809	0.62364	NA	NA
E1	E	1000ppm	12h	NA	2.6779	NA	1.46503	0.648018	NA	NA
E2	E	1000ppm	12h	NA	1.75906	NA	0.831098	1.71388	NA	NA
E3	E	1000ppm	12h	NA	2.21691	NA	1.45512	2.96087	NA	NA
F1	F	1000ppm	12h	NA	2.39443	NA	1.03672	6.36426	NA	NA
F2	F	1000ppm	12h	NA	1.64679	NA	0.917062	2.07135	NA	NA
F3	F	1000ppm	12h	NA	3.03267	NA	0.955068	12.7771	NA	NA
F4	F	1000ppm	12h	NA	8.52235	NA	1.15112	15.6843	NA	NA
F5	F	1000ppm	12h	NA	2.35758	NA	0.616674	3.01298	NA	NA
F6	F	1000ppm	12h	NA	3.24566	NA	0.618352	5.90006	NA	NA
G1	G	1000ppm	12h	NA	2.25263	NA	0.650092	1.35912	NA	NA
G2	G	1000ppm	12h	NA	1.60837	NA	0.597256	1.10174	NA	NA
G3	G	1000ppm	12h	NA	2.49081	NA	0.587729	1.12714	NA	NA
G4	G	1000ppm	12h	NA	NA	NA	NA	NA	NA	NA
A1	A	1000ppm	48h	0.766949	0.373642	1.0901	0.601143	NA	0.107128	NA
A2	A	1000ppm	48h	NA	NA	5.24624	NA	NA	NA	NA
A3	A	1000ppm	48h	0.685422	0.95915	0.438532	NA	1.4073	1.8273	1.07182
A4	A	1000ppm	48h	0.519358	0.405195	0.573136	0.314295	0.46439	0.299812	0.91732
B1	B	1000ppm	48h	1.55438	0.707476	1.09241	0.826853	0.935228	0.610864	1.16467
B2	B	1000ppm	48h	0.987574	0.731262	1.09259	1.03957	0.397339	0.275798	0.704653
B3	B	1000ppm	48h	1.89622	0.964366	1.79439	1.03464	1.15062	0.731773	0.926031
B4	B	1000ppm	48h	1.22563	0.489088	1.53088	0.843501	NA	0.259757	0.97341
A1	A	1000ppm	10day	0.616897	0.879586	0.317766	0.581737	0.532929	0.376091	0.69837
A2	A	1000ppm	10day	0.78834	0.975698	0.474558	0.538272	0.526582	0.444726	0.649971
A3	A	1000ppm	10day	0.585591	NA	0.707989	0.488849	0.498852	0.47623	0.621309
A4	A	1000ppm	10day	0.797484	1.29895	1.05971	0.901998	NA	0.808306	1.03808
B1	B	1000ppm	10day	0.236485	0.783212	0.318075	0.188342	0.179382	0.152331	0.204787
B2	B	1000ppm	10day	0.508145	0.656382	0.372455	0.296355	0.276738	0.301547	0.20024
B3	B	1000ppm	10day	0.545656	0.7204	0.356964	0.264224	0.213038	0.222426	0.180791
B4	B	1000ppm	10day	0.378451	0.579178	0.130841	0.149676	0.0867197	0.0867144	0.195815
A1	A	1000ppm	20day	1.90171	7.18073	2.24601	1.26449	1.90234	2.69633	0.389258
A2	A	1000ppm	20day	5.03127	11.8007	3.0462	3.51382	2.92363	4.1053	0.436431
A3	A	1000ppm	20day	NA	4.13255	NA	2.40698	NA	NA	NA
A4	A	1000ppm	20day	0.926291	2.3865	0.969098	1.10717	1.19832	1.13652	NA
A5	A	1000ppm	20day	2.09216	2.86063	1.31973	1.20256	1.78281	2.11154	NA
B1	B	1000ppm	20day	1.3982	4.33736	1.57809	1.79819	0.898737	2.06022	NA
B2	B	1000ppm	20day	NA	0.596202	NA	NA	0.15839	NA	NA
B3	B	1000ppm	20day	1.05337	2.10329	0.804855	0.820449	1.46802	0.985547	NA
B4	B	1000ppm	20day	0.343112	0.797266	0.505105	0.52414	0.457906	NA	NA
B5	B	1000ppm	20day	1.98363	3.34743	1.55617	1.89329	1.56946	2.43795	NA
C1	C	1000ppm	20day	0.958797	0.166485	NA	NA	0.566969	NA	1.28863
C2	C	1000ppm	20day	0.291609	1.24795	NA	NA	0.669106	NA	0.614541
C3	C	1000ppm	20day	0.597067	0.435026	NA	NA	0.408026	NA	0.436469
C4	C	1000ppm	20day	0.730553	0.981592	NA	NA	1.01244	NA	1.08
C5	C	1000ppm	20day	0.33673	0.139389	NA	NA	0.547925	NA	0.38774
D1	D	1000ppm	20day	0.635357	0.603709	NA	NA	0.376331	NA	1.12026
D2	D	1000ppm	20day	1.1076	0.945053	NA	NA	0.867973	NA	1.59491
D3	D	1000ppm	20day	0.935006	0.790218	NA	NA	1.10188	NA	1.06421
D4	D	1000ppm	20day	0.932389	0.725663	NA	NA	0.476025	NA	1.05252

## Sheet: Fig 4I
Sample	Content	ID	Treatment	Pho/2	Pho/2	Pho_adj*2	Pho_adj/2	Relative_Pho_adj*2	Relative_Pho_adj/2
A(3ug)	3	1	Ctrl	0.994192	0.515611	0.994192	0.497096	15.1325	7.56623
B	1	1	Ctrl	0.370706	0.203868	0.407736	0.203868	6.2061	3.10305
C	1	1	Ctrl	0.600348	0.318689	0.637378	0.318689	9.70145	4.85072
D	1	1	Ctrl	1.17805	0.60754	1.21508	0.60754	18.4946	9.24728
E	1	1	Ctrl	0.695274	0.366152	0.732304	0.366152	11.1463	5.57315
F	1	1	Ctrl	1.15648	0.596753	1.19351	0.596753	18.1662	9.08309
A(3ug)	3	1	W7	0.416491	0.22676	0.416491	0.208245	6.33935	3.16967
A(3ug)	3	2	W7	0.41745	0.22724	0.41745	0.208725	6.35394	3.17697
B	1	1	W7	0.327559	NA	0.364589	0.182294	5.54935	2.77468
C	1	1	W7	NA	NA	NA	NA	NA	NA
D	1	1	W7	0.509738	0.273384	0.546768	0.273384	8.32228	4.16114
E	1	1	W7	0.422004	0.229517	0.459034	0.229517	6.9869	3.49345
A(3ug)	3	1	OA	0.487925	0.262477	0.487925	0.243962	7.42663	3.71331
A(3ug)	3	2	OA	0.484569	0.260799	0.484569	0.242284	7.37555	3.68777
B(3ug)	3	1	OA	0.442859	0.239945	0.442859	0.22143	6.74069	3.37035
B(3ug)	3	2	OA	0.427038	0.232034	0.427038	0.213519	6.49989	3.24994
C(3ug)	3	1	OA	0.446215	0.241622	0.446215	0.223107	6.79177	3.39589
C(3ug)	3	2	OA	0.449091	0.243061	0.449091	0.224546	6.83556	3.41778
D(3ug)	3	1	OA	0.489363	0.263196	0.489363	0.244681	7.44852	3.72426
D(3ug)	3	2	OA	0.461077	0.249054	0.461077	0.230539	7.01799	3.50899
E	1	1	OA	NA	NA	NA	NA	NA	NA
F	1	1	OA	0.535147	0.286089	NA	NA	NA	NA
A	1	1	DMSO	0.5246	0.280815	0.56163	0.280815	8.54849	4.27425
B	1	1	DMSO	1.00258	0.519806	1.03961	0.519806	15.8238	7.91189
C	1	1	DMSO	0.734107	0.385568	0.771137	0.385568	11.7374	5.86868
A	1	1	None	0.0507332	0.0491912	0.0488216	0.048733	0.87011	0.772202
B	1	1	None	0.0538361	0.049935	0.0489999	0.0487758	1.06713	0.819431
C	1	1	None	0.0531465	0.0497698	0.0489603	0.0487663	1.02335	0.808936
D	1	1	None	0.0530316	0.0497422	0.0489537	0.0487647	1.01605	0.807187
E	1	1	None	0.0531465	0.0497698	0.0489603	0.0487663	1.02335	0.808936

## Sheet: Fig 5E
Sample	Treatment	Shell_area	Blue_area	Ratio
1	Ctrl	48424	30317	0.626074
2	Ctrl	40503	26201	0.64689
3	Ctrl	25050	15281	0.61002
4	Ctrl	32296	15281	0.473155
5	Ctrl	38341	15927	0.415404
1	1uM	36347	17589	0.483919
2	1uM	37096	24218	0.652847
3	1uM	28375	14959	0.527189
4	1uM	35948	18988	0.528207
5	1uM	34603	18513	0.535011
6	1uM	35824	17968	0.501563
7	1uM	43241	13695	0.316713
1	2uM	40739	14562	0.357446
2	2uM	39146	7618	0.194605
3	2uM	39925	9309	0.233162
4	2uM	41426	3561	0.0859605
5	2uM	43260	8928	0.20638
6	2uM	37965	13015	0.342816
1	5uM	32914	8097	0.246005
2	5uM	35054	8846	0.252354
3	5uM	36209	14500	0.400453
4	5uM	31918	7594	0.237922
5	5uM	31918	10731	0.336205
6	5uM	40884	14222	0.347862

## Sheet: Fig 5F
Sample	Treatment	Shell_area	Mean	Intensity	CTTC
A	Ctrl	777	376.368	292438	234730
B	Ctrl	737	382.413	281839	97056.4
C	Ctrl	864	359.628	310718	286354
D	Ctrl	838	697.478	584486	318914
E	Ctrl	864	587.999	456875	199157
F	Ctrl	841	1018	856594	549786
A	1uM	839	681.9	572115	349780
B	1uM	772	866.919	669261	443857
C	1uM	743	676.165	502391	264499
D	1uM	795	996.711	792385	538054
E	1uM	764	823.71	629314	426281
F	1uM	807	427.276	344812	156239
A	2uM	769	407.575	313425	93334.1
B	2uM	798	463.635	369981	140633
C	2uM	750	385.112	288834	85036.9
D	2uM	794	391.331	310717	100566
E	2uM	798	465.172	371208	151385
F	2uM	798	341.428	272460	59325.1
G	2uM	794	328.187	260580	64158.9
A	5uM	740	464.785	343941	125579
B	5uM	812	530.062	430410	157029
C	5uM	755	475.018	358639	124125
D	5uM	814	476.768	388090	147875
E	5uM	783	381.496	298712	85251.7
F	5uM	809	420.499	340183	96438.9
G	5uM	769	415.616	319609	78182.3

## Sheet: Fig 2, Fig 4, Fig 6 
Sample	Dish	Treatment	CaM	Pif97	CaN_A	Tyrosinase	Nacrein	CaMKII	Chitin_synthase
1	A1	Ctrl	1.50096	2.51878	1.17577	NA	1.32962	0.948886	2.36414
1	A2	Ctrl	1.32665	3.05428	0.956801	NA	0.92683	1.47048	3.00552
2	A1	Ctrl	NA	NA	NA	NA	NA	1.40756	4.6894
2	B1	Ctrl	NA	NA	NA	0.568176	NA	0.508988	2.37449
2	C1	Ctrl	NA	NA	NA	1.33302	NA	3.51093	NA
3	A1	Ctrl	1.79901	0.433951	2.58598	NA	0.729508	0.482862	0.414587
3	A2	Ctrl	1.70529	1.82154	4.33577	NA	1.35737	2.02412	0.760059
3	B1	Ctrl	0.784089	0.308099	4.33726	1.24645	NA	NA	NA
3	B2	Ctrl	0.611936	0.324663	4.13524	2.11499	NA	NA	NA
3	C1	Ctrl	1.88358	1.29572	2.98406	0.588164	0.995047	0.631735	0.553115
3	C2	Ctrl	2.25845	2.56806	2.72198	1.6224	2.66232	0.848488	1.68473
4	B1	Ctrl	1.31356	0.623047	0.41701	1.60983	0.686725	0.251072	NA
5	A1	Ctrl	0.241682	0.433712	0.379892	NA	0.411021	0.870633	0.500641
5	B1	Ctrl	0.668438	0.22465	0.406346	NA	0.348956	0.888118	0.481463
5	B2	Ctrl	1.71389	4.29769	1.92433	0.925031	NA	NA	NA
5	B3	Ctrl	1.1642	3.17954	0.769744	NA	4.22977	1.94935	NA
5	C1	Ctrl	0.440908	0.186093	0.567017	NA	0.329515	0.758641	0.48123
6	A1	Ctrl	0.856593	2.41094	0.408439	1.9536	2.02954	3.69309	2.14343
6	A2	Ctrl	2.17328	8.72081	1.0167	2.1128	NA	NA	NA
6	B1	Ctrl	0.738682	0.535896	0.326742	1.27843	0.959117	0.732558	0.447314
6	C1	Ctrl	0.668613	0.563	0.403	NA	1.33272	0.859191	0.779795
6	C2	Ctrl	0.467238	0.504	0.184	NA	0.868599	0.814963	0.496326
7	A1	W7_25	19.644	10.0731	4.73972	2.56541	2.6537	1.5722	4.32496
7	A2	W7_25	1.10948	1.29665	0.411567	0.344553	0.308101	0.575462	0.764584
7	B1	W7_25	2.56667	1.55863	1.08618	0.174092	0.499759	1.02123	0.746345
7	C1	W7_25	0.965853	0.261283	0.683184	0.262952	0.106814	0.0820784	0.241846
7	C2	W7_25	1.16343	0.106262	0.759596	0.335447	0.0410742	0.051856	0.0970708
7	C3	W7_25	1.31189	0.190441	0.655708	293.445	0.0738491	0.029998	0.138482
7	C4	W7_25	1.22432	0.207	0.67	47.749	0.081	0.0561234	0.176358
8	A1	W7_25	NA	NA	NA	NA	NA	NA	NA
9	A2	W7_25	7.38577	42.872	0.578	55.266	55.089	3.81938	20.5081
9	B1	W7_25	6.24002	35.367	0.845	33.912	44.711	4.42535	11.224
9	B2	W7_25	7.86668	50.722	0.473	5.943	50.363	10.3093	26.2818
9	C1	W7_25	6.05811	33.305	0.278	NA	37.14	6.6099	12.8817
10	A1	W7_25	0.449129	1.488	0.417	NA	1.311	2.10098	2.22545
11	A1	W7_25	NA	NA	NA	NA	NA	NA	NA
11	A2	W7_25	NA	NA	NA	NA	NA	NA	NA
11	B1	W7_25	0.689141	0.349909	0.313542	NA	0.082006	0.649452	0.116489
11	B2	W7_25	0.701778	0.0780629	0.151507	NA	0.0351603	0.490621	0.0625295
12	1	OA_1.5	2.29447	17.1442	0.906598	NA	19.439	6.03131	15.9359
12	2	OA_1.5	1.44381	9.45812	0.508123	11.0554	10.7773	11.2266	10.6382
12	3	OA_1.5	1.89534	35.5349	1.25114	7.21517	19.0569	29.0775	64.0686
13	A1	OA_1.5	3.52017	7.54862	0.443027	6.83326	15.4316	8.2545	9.29925
13	B1	OA_1.5	2.87159	8.31509	0.846332	28.5459	9.26608	5.6359	6.4287
13	C1	OA_1.5	2.39575	7.4933	0.421377	1.09725	6.46438	6.62669	3.42968
13	D1	OA_1.5	6.53206	25.3644	1.28615	3.21145	19.9333	17.997	19.1628
13	E1	OA_1.5	NA	1.0612	0.990694	13.389	0.857404	2.41473	0.985105
13	E2	OA_1.5	1.83846	2.88247	0.873065	8.76855	2.39107	5.86042	2.03046
14	A1	OA_1.5	3.64381	19.4305	0.507941	4.27768	4.69068	2.334	8.33002
14	A2	OA_1.5	3.48719	8.08288	0.885343	7.24409	8.91032	2.30732	4.17529
14	B1	OA_1.5	1.46934	3.81801	0.717272	NA	2.67688	0.644998	1.82248
14	B2	OA_1.5	2.31147	5.5196	0.857529	5.35591	7.29103	1.00736	2.50755
15	A1	OA_1.5	NA	NA	NA	NA	NA	NA	NA
15	A2	OA_1.5	1.44478	1.65454	0.454541	40.7022	2.62414	2.58724	3.13281
15	A3	OA_1.5	1.64215	1.53531	0.6679	41.6407	1.96327	4.28815	2.98995
15	B1	OA_1.5	1.7686	7.62848	1.49169	7.56931	12.7298	16.6383	20.7814
15	B2	OA_1.5	1.93667	13.2692	1.47085	3.92686	9.50399	14.5869	17.0179
15	B3	OA_1.5	1.47565	1.53864	0.811545	0.872986	2.66171	2.6349	1.85158
16	A	20U	0.823578	0.615896	0.442961	1.49069	2.75561	NA	0.433857
16	B	20U	0.584066	0.939588	0.243352	5.53281	2.90725	NA	0.554925
16	C	20U	0.635264	0.84388	0.575326	3.18319	5.28628	NA	1.118
17	A	20U	1.12845	0.614403	0.382776	0.127764	0.0563145	NA	0.0109004
17	B	20U	0.960438	2.72438	0.391794	1.35575	0.163048	NA	0.0294107
17	C	20U	0.796519	1.04495	0.400488	0.794768	0.026528	NA	0.00624182
17	D	20U	0.575443	0.18277	0.525119	0.627898	0.875288	NA	0.235731
18	A	100U	0.382661	NA	0.572659	0.169863	0.21905	NA	0.0402153
18	A	100U	0.47285	0.853055	0.654279	0.0404308	0.0529923	NA	0.00923493
18	B	100U	0.545901	2.69223	0.346245	0.940923	0.0922368	NA	0.00918822
18	C	100U	0.541405	1.60381	0.409464	0.0339529	0.054453	NA	0.0131256
19	A	100U	1.93903	NA	1.46294	NA	NA	NA	NA
19	A	100U	0.697687	1.87586	0.552393	0.165245	0.0895575	NA	0.0189191
19	B	100U	0.945303	1.19417	0.688569	0.219827	0.19083	NA	0.0401241
19	C	100U	0.497975	0.256603	0.478829	0.744955	1.36319	NA	0.259729
19	D	100U	0.612137	1.4831	0.491232	NA	0.0362849	NA	0.0093062
19	E	100U	1.24418	0.998975	0.929594	0.35926	0.251711	NA	0.0653345

## Sheet: Supp Table4
Sample_type	Sample	Treatment_CO2	pH	Salnity	Temp	HCO3_uM	CO3_uM	ΩAr	ΩCa	DIC_uM	TA_uM
Medium	1	425	7.56	25	28	577.046	19.6	0.331676	0.515251	608.39	641.729
Medium	2	425	7.55	25	28	563.911	18.7058	0.316748	0.492061	594.373	626.289
Medium	3	425	7.55	25	28	563.911	18.7058	0.316748	0.492061	594.373	626.289
Medium	1	15000	7.29	25	28	10936.8	199.368	3.37593	5.24444	11551.1	11349.7
Medium	2	15000	7.38	25	28	13455.2	301.756	5.10968	7.93778	14171.9	14076
Medium	3	15000	7.36	25	28	12849.6	275.205	4.66008	7.23934	13539.7	13416.5
Medium	4	15000	7.45	25	28	15808.5	416.54	7.05332	10.9572	16639.9	16661.7
Medium	5	15000	7.41	25	28	14417.5	346.463	5.8667	9.11379	15178.9	15128.9
Medium	6	15000	7.36	25	28	12849.6	275.205	4.66008	7.23934	13539.7	13416.5
Medium	7	15000	7.37	25	28	13148.9	288.175	4.87971	7.58052	13852	13742.1
Medium	1	25000	7.13	25	28	12610.3	159.034	2.69294	4.18343	13460.8	12938.2
Medium	2	25000	7.2	25	28	14815.8	219.528	3.7173	5.77474	15726.8	15266.3
Medium	3	25000	7.25	25	28	16623.6	276.369	4.6798	7.26997	17591.4	17189.2
Medium	1	55000	6.68	25	28	9842.42	44.042	0.74577	1.15854	11407.6	9933.76
Medium	2	55000	6.63	25	28	8772.07	34.9838	0.592386	0.92026	10328.2	8844.86
Medium	3	55000	6.67	25	28	9618.38	42.0598	0.712205	1.1064	11181.5	9705.67
Seawater	1	425	7.89	36	22	1354.79	104.142	1.62105	2.47728	1471.86	1632.85
Seawater	2	425	7.82	38	22	1156.92	79.0808	1.21333	1.21333	1248.8	1380.37
Seawater	3	425	7.9	37	22	1389	111.706	1.72675	2.63588	1513.57	1686.22
Seawater	4	425	7.93	37	22	1488.34	128.255	1.98257	3.0264	1629.46	1823.1
Seawater	1	1000	7.42	35	22	1082.21	28.8194	0.445491	0.680042	1141.3	1167.01
Seawater	2	1000	7.31	35	22	840.064	17.3654	0.268435	0.409766	887.696	896.115
Seawater	3	1000	7.14	34	22	567.953	7.93754	0.122698	0.187299	606.157	598.39
Seawater	4	1000	7.34	35	22	900.145	19.9382	0.308204	0.470474	950.349	962.805
